# Supplementary material for: Correction: Incomplete dominance of deleterious alleles contributes substantially to trait variation and heterosis in maize
Source: PLoS Genet. 2021 Sep 28;17(9):e1009825. doi: 10.1371/journal.pgen.1009825 (PMC8478179; doi:10.1371/journal.pgen.1009825)
Supplement: S1 Table — Abbreviations for phenotypic traits are plant height (PHT, in cm), height of primary ear (EHT, in cm), days to 50% pollen shed (DTP), days to 50% silking (DTS), anthesis-silking interval (ASI, in days), grain yield adjusted to 15.5% moisture (GY, in bu/A), and test weight (TW, weight of 1 bushel of grain in pounds). (CSV) [file pgen.1009825.s001.csv]

Hybrid_ID	Parent1	Parent2	Hybrid_value	Parent1_value	Parent2_value	Better-Parent_Heterosis_max	percent_Better-Parent_Heterosis_max	Better-Parent_Heterosis_min	percent_Better-Parent_Heterosis_min	Mid-Parent_Heterosis	percent_Mid-parent_Heterosis	trait
hyb1	B73	LH1	211.7511	179.6973	125.8664	32.054	0.1784	85.885	0.2547	58.969	0.385970258	PHT
hyb2	B73	LH123HT	268.929	179.6973	207.3683	61.561	0.2969	89.232	0.3426	75.396	0.389578407	PHT
hyb3	B73	LH82	211.8278	179.6973	126.0214	32.13	0.1788	85.806	0.255	58.968	0.385769336	PHT
hyb4	B73	MO17	245.0459	179.6973	179.5077	65.349	0.3637	65.538	0.364	65.443	0.364379115	PHT
hyb5	B73	PH207	217.8383	179.6973	145.8865	38.141	0.2123	71.952	0.2614	55.046	0.338139674	PHT
hyb6	B73	PHG35	231.1446	179.6973	173.1114	51.447	0.2863	58.033	0.2972	54.74	0.310311225	PHT
hyb7	B73	PHG39	242.279	179.6973	185.6378	56.641	0.3051	62.582	0.3152	59.611	0.326338477	PHT
hyb8	B73	PHG47	228.8497	179.6973	124.1814	49.152	0.2735	104.668	0.3958	76.91	0.506191122	PHT
hyb9	B73	PHG84	250.8736	179.6973	169.6718	71.176	0.3961	81.202	0.4195	76.189	0.436152195	PHT
hyb10	B73	PHJ40	214.9052	179.6973	128.6732	35.208	0.1959	86.232	0.2736	60.72	0.393811665	PHT
hyb11	B73	PHZ51	258.4578	179.6973	193.5244	64.933	0.3355	78.761	0.3613	71.847	0.3850095	PHT
hyb12	LH1	LH123HT	236.6088	125.8664	207.3683	29.24	0.141	110.742	0.2323	69.991	0.420073	PHT
hyb13	LH1	LH82	176.6001	125.8664	126.0214	50.579	0.4014	50.734	0.4018	50.656	0.402212414	PHT
hyb14	LH1	MO17	223.1079	125.8664	179.5077	43.6	0.2429	97.242	0.3464	70.421	0.461210365	PHT
hyb15	LH1	PH207	182.9657	125.8664	145.8865	37.079	0.2542	57.099	0.2946	47.089	0.346559319	PHT
hyb16	LH1	PHG35	205.4173	125.8664	173.1114	32.306	0.1866	79.551	0.2567	55.928	0.374130788	PHT
hyb17	LH1	PHG39	211.8679	125.8664	185.6378	26.23	0.1413	86.001	0.2084	56.116	0.360289203	PHT
hyb18	LH1	PHG47	200.1482	125.8664	124.1814	74.282	0.5902	75.967	0.5982	75.124	0.600879512	PHT
hyb19	LH1	PHG84	218.8656	125.8664	169.6718	49.194	0.2899	92.999	0.3908	71.097	0.481132388	PHT
hyb20	LH1	PHJ40	206.4204	125.8664	128.6732	77.747	0.6042	80.554	0.6177	79.151	0.621911875	PHT
hyb21	LH1	PHZ51	243.6838	125.8664	193.5244	50.159	0.2592	117.817	0.3985	83.988	0.525928737	PHT
hyb22	LH123HT	LH82	215.6147	207.3683	126.0214	8.246	0.0398	89.593	0.0654	48.92	0.293469474	PHT
hyb23	LH123HT	MO17	244.4515	207.3683	179.5077	37.083	0.1788	64.944	0.2066	51.014	0.263720158	PHT
hyb24	LH123HT	PH207	231.536	207.3683	145.8865	24.168	0.1165	85.649	0.1657	54.909	0.310872492	PHT
hyb25	LH123HT	PHG35	250.7785	207.3683	173.1114	43.41	0.2093	77.667	0.2508	60.539	0.318222759	PHT
hyb26	LH123HT	PHG39	266.3883	207.3683	185.6378	59.02	0.2846	80.751	0.3179	69.885	0.355644607	PHT
hyb27	LH123HT	PHG47	239.5126	207.3683	124.1814	32.144	0.155	115.331	0.2588	73.738	0.444806616	PHT
hyb28	LH123HT	PHG84	245.3644	207.3683	169.6718	37.996	0.1832	75.693	0.2239	56.844	0.301529466	PHT
hyb29	LH123HT	PHJ40	214.5648	207.3683	128.6732	7.196	0.0347	85.892	0.0559	46.544	0.277013702	PHT
hyb30	LH123HT	PHZ51	253.4695	207.3683	193.5244	46.101	0.2223	59.945	0.2382	53.023	0.264525395	PHT
hyb31	LH82	MO17	200.4119	126.0214	179.5077	20.904	0.1165	74.391	0.1659	47.647	0.311900569	PHT
hyb32	LH82	PH207	187.1247	126.0214	145.8865	41.238	0.2827	61.103	0.3272	51.171	0.376382959	PHT
hyb33	LH82	PHG35	194.927	126.0214	173.1114	21.816	0.126	68.906	0.1731	45.361	0.303280683	PHT
hyb34	LH82	PHG39	210.6311	126.0214	185.6378	24.993	0.1346	84.61	0.1983	54.802	0.351675805	PHT
hyb35	LH82	PHG47	191.2944	126.0214	124.1814	65.273	0.518	67.113	0.5256	66.193	0.529114782	PHT
hyb36	LH82	PHG84	207.915	126.0214	169.6718	38.243	0.2254	81.894	0.3035	60.068	0.40628868	PHT
hyb37	LH82	PHJ40	187.13	126.0214	128.6732	58.457	0.4543	61.109	0.4639	59.783	0.469446152	PHT
hyb38	LH82	PHZ51	218.0147	126.0214	193.5244	24.49	0.1265	91.993	0.1943	58.242	0.364528653	PHT
hyb39	MO17	PH207	225.3563	179.5077	145.8865	45.849	0.2554	79.47	0.3143	62.659	0.385127946	PHT
hyb40	MO17	PHG35	228.2054	179.5077	173.1114	48.698	0.2713	55.094	0.2813	51.896	0.294345088	PHT
hyb41	MO17	PHG39	245.5067	179.5077	185.6378	59.869	0.3225	65.999	0.3335	62.934	0.344706151	PHT
hyb42	MO17	PHG47	220.0415	179.5077	124.1814	40.534	0.2258	95.86	0.3264	68.197	0.449123462	PHT
hyb43	MO17	PHG84	238.1156	179.5077	169.6718	58.608	0.3265	68.444	0.3454	63.526	0.363857844	PHT
hyb44	MO17	PHJ40	205.9815	179.5077	128.6732	26.474	0.1475	77.308	0.2057	51.891	0.33675708	PHT
hyb45	MO17	PHZ51	242.0576	179.5077	193.5244	48.533	0.2508	62.55	0.2704	55.542	0.297784293	PHT
hyb46	PH207	PHG35	211.8347	145.8865	173.1114	38.723	0.2237	65.948	0.2654	52.336	0.328125985	PHT
hyb47	PH207	PHG39	223.7419	145.8865	185.6378	38.104	0.2053	77.855	0.2612	57.98	0.349776774	PHT
hyb48	PH207	PHG47	208.4914	145.8865	124.1814	62.605	0.4291	84.31	0.5041	73.457	0.543992455	PHT
hyb49	PH207	PHG84	231.2658	145.8865	169.6718	61.594	0.363	85.379	0.4222	73.487	0.465756407	PHT
hyb50	PH207	PHJ40	206.1278	145.8865	128.6732	60.241	0.4129	77.455	0.4682	68.848	0.501515335	PHT
hyb51	PH207	PHZ51	238.7184	145.8865	193.5244	45.194	0.2335	92.832	0.3098	69.013	0.406663133	PHT
hyb52	PHG35	PHG39	232.874	173.1114	185.6378	47.236	0.2545	59.763	0.2729	53.499	0.29825516	PHT
hyb53	PHG35	PHG47	219.1222	173.1114	124.1814	46.011	0.2658	94.941	0.3705	70.476	0.474117099	PHT
hyb54	PHG35	PHG84	226.2314	173.1114	169.6718	53.12	0.3069	56.56	0.3131	54.84	0.31996784	PHT
hyb55	PHG35	PHJ40	205.4207	173.1114	128.6732	32.309	0.1866	76.748	0.2511	54.528	0.361372979	PHT
hyb56	PHG35	PHZ51	239.3704	173.1114	193.5244	45.846	0.2369	66.259	0.2648	56.052	0.305766649	PHT
hyb57	PHG39	PHG47	231.7418	185.6378	124.1814	46.104	0.2484	107.56	0.3713	76.832	0.495980882	PHT
hyb58	PHG39	PHG84	249.1196	185.6378	169.6718	63.482	0.342	79.448	0.3741	71.465	0.402267769	PHT
hyb59	PHG39	PHJ40	226.0233	185.6378	128.6732	40.386	0.2176	97.35	0.3139	68.868	0.43821438	PHT
hyb60	PHG39	PHZ51	264.4581	185.6378	193.5244	70.934	0.3665	78.82	0.3821	74.877	0.394960257	PHT
hyb61	PHG47	PHG84	228.2077	124.1814	169.6718	58.536	0.345	104.026	0.4714	81.281	0.553208881	PHT
hyb62	PHG47	PHJ40	206.3192	124.1814	128.6732	77.646	0.6034	82.138	0.6253	79.892	0.631919688	PHT
hyb63	PHG47	PHZ51	245.8937	124.1814	193.5244	52.369	0.2706	121.712	0.4217	87.041	0.54793334	PHT
hyb64	PHG84	PHJ40	215.2715	169.6718	128.6732	45.6	0.2688	86.598	0.3544	66.099	0.44310446	PHT
hyb65	PHG84	PHZ51	248.0132	169.6718	193.5244	54.489	0.2816	78.341	0.3211	66.415	0.365725743	PHT
hyb66	PHJ40	PHZ51	226.8325	128.6732	193.5244	33.308	0.1721	98.159	0.2589	65.734	0.408033455	PHT
hyb1	B73	LH1	99.38582	89.95925	58.20414	9.427	0.1048	41.182	0.162	25.304	0.341570546	EHT
hyb2	B73	LH123HT	133.41489	89.95925	94.09372	39.321	0.4179	43.456	0.4371	41.388	0.449744495	EHT
hyb3	B73	LH82	103.24762	89.95925	61.61994	13.288	0.1477	41.628	0.2156	27.458	0.362292805	EHT
hyb4	B73	MO17	123.79905	89.95925	84.70054	33.84	0.3762	39.099	0.3995	36.469	0.417602185	EHT
hyb5	B73	PH207	106.22624	89.95925	69.49742	16.267	0.1808	36.729	0.2341	26.498	0.332352419	EHT
hyb6	B73	PHG35	114.93428	89.95925	72.79777	24.975	0.2776	42.137	0.3431	33.556	0.412341907	EHT
hyb7	B73	PHG39	116.71961	89.95925	86.35156	26.76	0.2975	30.368	0.3099	28.564	0.324021029	EHT
hyb8	B73	PHG47	106.02908	89.95925	47.1654	16.07	0.1786	58.864	0.3407	37.467	0.546462726	EHT
hyb9	B73	PHG84	119.33822	89.95925	73.26637	29.379	0.3266	46.072	0.401	37.725	0.462248635	EHT
hyb10	B73	PHJ40	105.44562	89.95925	61.94052	15.486	0.1721	43.505	0.25	29.496	0.388357863	EHT
hyb11	B73	PHZ51	128.31631	89.95925	87.07505	38.357	0.4264	41.241	0.4405	39.799	0.449620893	EHT
hyb12	LH1	LH123HT	102.54336	58.20414	94.09372	8.45	0.0898	44.339	0.1452	26.394	0.346615901	EHT
hyb13	LH1	LH82	79.75268	58.20414	61.61994	18.133	0.2943	21.549	0.3115	19.841	0.331162818	EHT
hyb14	LH1	MO17	105.96503	58.20414	84.70054	21.264	0.251	47.761	0.3653	34.513	0.483016931	EHT
hyb15	LH1	PH207	79.87785	58.20414	69.49742	10.38	0.1494	21.674	0.1783	16.027	0.25100821	EHT
hyb16	LH1	PHG35	90.8403	58.20414	72.79777	18.043	0.2479	32.636	0.31	25.339	0.386854589	EHT
hyb17	LH1	PHG39	96.28076	58.20414	86.35156	9.929	0.115	38.077	0.1706	24.003	0.332092197	EHT
hyb18	LH1	PHG47	86.11509	58.20414	47.1654	27.911	0.4795	38.95	0.5918	33.43	0.6345348	EHT
hyb19	LH1	PHG84	91.67348	58.20414	73.26637	18.407	0.2512	33.469	0.3162	25.938	0.394586208	EHT
hyb20	LH1	PHJ40	87.53361	58.20414	61.94052	25.593	0.4132	29.329	0.4397	27.461	0.457136921	EHT
hyb21	LH1	PHZ51	113.21087	58.20414	87.07505	26.136	0.3002	55.007	0.449	40.571	0.558528376	EHT
hyb22	LH123HT	LH82	99.51224	94.09372	61.61994	5.419	0.0576	37.892	0.0879	21.655	0.278143998	EHT
hyb23	LH123HT	MO17	120.84625	94.09372	84.70054	26.753	0.2843	36.146	0.3159	31.449	0.351791159	EHT
hyb24	LH123HT	PH207	105.49907	94.09372	69.49742	11.405	0.1212	36.002	0.1641	23.704	0.289789533	EHT
hyb25	LH123HT	PHG35	118.92736	94.09372	72.79777	24.834	0.2639	46.13	0.3411	35.482	0.425205803	EHT
hyb26	LH123HT	PHG39	126.05607	94.09372	86.35156	31.962	0.3397	39.705	0.3701	35.833	0.39716672	EHT
hyb27	LH123HT	PHG47	112.20038	94.09372	47.1654	18.107	0.1924	65.035	0.3839	41.571	0.588575378	EHT
hyb28	LH123HT	PHG84	113.91505	94.09372	73.26637	19.821	0.2107	40.649	0.2705	30.235	0.361316787	EHT
hyb29	LH123HT	PHJ40	104.6269	94.09372	61.94052	10.533	0.1119	42.686	0.1701	26.61	0.341076164	EHT
hyb30	LH123HT	PHZ51	127.32111	94.09372	87.07505	33.227	0.3531	40.246	0.3816	36.737	0.405552513	EHT
hyb31	LH82	MO17	100.86854	61.61994	84.70054	16.168	0.1909	39.249	0.2624	27.708	0.378734405	EHT
hyb32	LH82	PH207	86.39711	61.61994	69.49742	16.9	0.2432	24.777	0.2743	20.838	0.317859206	EHT
hyb33	LH82	PHG35	88.04151	61.61994	72.79777	15.244	0.2094	26.422	0.2474	20.833	0.309968902	EHT
hyb34	LH82	PHG39	95.6388	61.61994	86.35156	9.287	0.1075	34.019	0.1507	21.653	0.292665142	EHT
hyb35	LH82	PHG47	85.30002	61.61994	47.1654	23.68	0.3843	38.135	0.5021	30.907	0.568226381	EHT
hyb36	LH82	PHG84	98.20472	61.61994	73.26637	24.938	0.3404	36.585	0.4047	30.762	0.456111002	EHT
hyb37	LH82	PHJ40	90.6813	61.61994	61.94052	28.741	0.464	29.061	0.4664	28.901	0.467804506	EHT
hyb38	LH82	PHZ51	107.53049	61.61994	87.07505	20.455	0.2349	45.911	0.332	33.183	0.446322973	EHT
hyb39	MO17	PH207	112.34422	84.70054	69.49742	27.644	0.3264	42.847	0.3978	35.245	0.457142753	EHT
hyb40	MO17	PHG35	114.29615	84.70054	72.79777	29.596	0.3494	41.498	0.4066	35.547	0.451395256	EHT
hyb41	MO17	PHG39	116.35052	84.70054	86.35156	29.999	0.3474	31.65	0.3542	30.824	0.360410308	EHT
hyb42	MO17	PHG47	102.28878	84.70054	47.1654	17.588	0.2076	55.123	0.3729	36.356	0.551405617	EHT
hyb43	MO17	PHG84	115.8804	84.70054	73.26637	31.18	0.3681	42.614	0.4256	36.897	0.467147772	EHT
hyb44	MO17	PHJ40	109.99301	84.70054	61.94052	25.292	0.2986	48.052	0.4083	36.672	0.500166597	EHT
hyb45	MO17	PHZ51	115.68933	84.70054	87.07505	28.614	0.3286	30.989	0.3378	29.802	0.346982188	EHT
hyb46	PH207	PHG35	97.64575	69.49742	72.79777	24.848	0.3413	28.148	0.3575	26.498	0.372439223	EHT
hyb47	PH207	PHG39	101.07671	69.49742	86.35156	14.725	0.1705	31.579	0.2119	23.152	0.29711096	EHT
hyb48	PH207	PHG47	94.47205	69.49742	47.1654	24.975	0.3594	47.307	0.5295	36.141	0.619574257	EHT
hyb49	PH207	PHG84	100.8473	69.49742	73.26637	27.581	0.3764	31.35	0.3969	29.465	0.412785413	EHT
hyb50	PH207	PHJ40	103.04142	69.49742	61.94052	33.544	0.4827	41.101	0.5416	37.322	0.567909844	EHT
hyb51	PH207	PHZ51	109.8158	69.49742	87.07505	22.741	0.2612	40.318	0.3272	31.53	0.402747239	EHT
hyb52	PHG35	PHG39	110.61519	72.79777	86.35156	24.264	0.281	37.817	0.3333	31.041	0.390080499	EHT
hyb53	PHG35	PHG47	100.19695	72.79777	47.1654	27.399	0.3764	53.032	0.5809	40.215	0.670461859	EHT
hyb54	PHG35	PHG84	102.86121	72.79777	73.26637	29.595	0.4039	30.063	0.4065	29.829	0.408438923	EHT
hyb55	PHG35	PHJ40	102.93351	72.79777	61.94052	30.136	0.414	40.993	0.4865	35.564	0.52790287	EHT
hyb56	PHG35	PHZ51	109.47304	72.79777	87.07505	22.398	0.2572	36.675	0.3077	29.537	0.369501583	EHT
hyb57	PHG39	PHG47	106.04457	86.35156	47.1654	19.693	0.2281	58.879	0.4175	39.286	0.588480894	EHT
hyb58	PHG39	PHG84	115.65457	86.35156	73.26637	29.303	0.3393	42.388	0.4	35.846	0.449142587	EHT
hyb59	PHG39	PHJ40	110.58882	86.35156	61.94052	24.237	0.2807	48.648	0.3913	36.443	0.491500018	EHT
hyb60	PHG39	PHZ51	128.13738	86.35156	87.07505	41.062	0.4716	41.786	0.4755	41.424	0.477713022	EHT
hyb61	PHG47	PHG84	102.35248	47.1654	73.26637	29.086	0.397	55.187	0.6167	42.137	0.699758793	EHT
hyb62	PHG47	PHJ40	96.92766	47.1654	61.94052	34.987	0.5648	49.762	0.7418	42.375	0.776762617	EHT
hyb63	PHG47	PHZ51	110.79437	47.1654	87.07505	23.719	0.2724	63.629	0.5029	43.674	0.650685319	EHT
hyb64	PHG84	PHJ40	97.65202	73.26637	61.94052	24.386	0.3328	35.711	0.3937	30.049	0.444482896	EHT
hyb65	PHG84	PHZ51	114.21272	73.26637	87.07505	27.138	0.3117	40.946	0.3704	34.042	0.424619041	EHT
hyb66	PHJ40	PHZ51	108.35159	61.94052	87.07505	21.277	0.2444	46.411	0.3435	33.844	0.454231796	EHT
hyb1	B73	LH1	66.51451	69.80693	75.04975	-8.535	-0.1137	-3.292	-0.1223	-5.914	-0.081650774	DTS
hyb2	B73	LH123HT	66.22823	69.80693	72.19319	-5.965	-0.0826	-3.579	-0.0854	-4.772	-0.067208816	DTS
hyb3	B73	LH82	63.07385	69.80693	63.69449	-6.733	-0.0965	-0.621	-0.1057	-3.677	-0.055083459	DTS
hyb4	B73	MO17	65.91955	69.80693	71.635	-5.715	-0.0798	-3.887	-0.0819	-4.801	-0.067892385	DTS
hyb5	B73	PH207	62.53298	69.80693	64.90511	-7.274	-0.1042	-2.372	-0.1121	-4.823	-0.071605181	DTS
hyb6	B73	PHG35	63.75659	69.80693	64.36753	-6.05	-0.0867	-0.611	-0.094	-3.331	-0.049646408	DTS
hyb7	B73	PHG39	66.25819	69.80693	74.19055	-7.932	-0.1069	-3.549	-0.1136	-5.741	-0.079731256	DTS
hyb8	B73	PHG47	62.72025	69.80693	66.98388	-7.087	-0.1015	-4.264	-0.1058	-5.675	-0.082975677	DTS
hyb9	B73	PHG84	67.63068	69.80693	75.66274	-8.032	-0.1062	-2.176	-0.1151	-5.104	-0.070174834	DTS
hyb10	B73	PHJ40	61.51185	69.80693	59.95605	-8.295	-0.1188	1.556	-0.1384	-3.37	-0.051935305	DTS
hyb11	B73	PHZ51	65.06434	69.80693	71.07947	-6.015	-0.0846	-4.743	-0.0862	-5.379	-0.076357406	DTS
hyb12	LH1	LH123HT	67.25436	75.04975	72.19319	-7.795	-0.1039	-4.939	-0.108	-6.367	-0.086484418	DTS
hyb13	LH1	LH82	64.29814	75.04975	63.69449	-10.752	-0.1433	0.604	-0.1688	-5.074	-0.073141487	DTS
hyb14	LH1	MO17	67.49476	75.04975	71.635	-7.555	-0.1007	-4.14	-0.1055	-5.848	-0.079730374	DTS
hyb15	LH1	PH207	64.90038	75.04975	64.90511	-10.149	-0.1352	-0.005	-0.1564	-5.077	-0.072552679	DTS
hyb16	LH1	PHG35	65.09315	75.04975	64.36753	-9.957	-0.1327	0.726	-0.1547	-4.615	-0.066211161	DTS
hyb17	LH1	PHG39	67.62039	75.04975	74.19055	-7.429	-0.099	-6.57	-0.1001	-7	-0.093805226	DTS
hyb18	LH1	PHG47	64.8396	75.04975	66.98388	-10.21	-0.136	-2.144	-0.1524	-6.177	-0.086982428	DTS
hyb19	LH1	PHG84	68.49322	75.04975	75.66274	-7.17	-0.0948	-6.557	-0.0955	-6.863	-0.091074403	DTS
hyb20	LH1	PHJ40	62.89438	75.04975	59.95605	-12.155	-0.162	2.938	-0.2027	-4.609	-0.068271437	DTS
hyb21	LH1	PHZ51	66.24173	75.04975	71.07947	-8.808	-0.1174	-4.838	-0.1239	-6.823	-0.093381461	DTS
hyb22	LH123HT	LH82	63.18114	72.19319	63.69449	-9.012	-0.1248	-0.513	-0.1415	-4.763	-0.070097598	DTS
hyb23	LH123HT	MO17	67.09144	72.19319	71.635	-5.102	-0.0707	-4.544	-0.0712	-4.823	-0.067061332	DTS
hyb24	LH123HT	PH207	63.3457	72.19319	64.90511	-8.847	-0.1225	-1.559	-0.1363	-5.203	-0.075908308	DTS
hyb25	LH123HT	PHG35	64.80067	72.19319	64.36753	-7.393	-0.1024	0.433	-0.1149	-3.48	-0.050961799	DTS
hyb26	LH123HT	PHG39	66.94736	72.19319	74.19055	-7.243	-0.0976	-5.246	-0.1003	-6.245	-0.085316989	DTS
hyb27	LH123HT	PHG47	65.44625	72.19319	66.98388	-6.747	-0.0935	-1.538	-0.1007	-4.142	-0.059525395	DTS
hyb28	LH123HT	PHG84	68.1764	72.19319	75.66274	-7.486	-0.0989	-4.017	-0.1037	-5.752	-0.077799585	DTS
hyb29	LH123HT	PHJ40	61.30368	72.19319	59.95605	-10.89	-0.1508	1.348	-0.1816	-4.771	-0.072205334	DTS
hyb30	LH123HT	PHZ51	65.52843	72.19319	71.07947	-6.665	-0.0923	-5.551	-0.0938	-6.108	-0.085262603	DTS
hyb31	LH82	MO17	63.30482	63.69449	71.635	-8.33	-0.1163	-0.39	-0.1308	-4.36	-0.064434219	DTS
hyb32	LH82	PH207	60.57567	63.69449	64.90511	-4.329	-0.0667	-3.119	-0.068	-3.724	-0.057918221	DTS
hyb33	LH82	PHG35	60.63623	63.69449	64.36753	-3.731	-0.058	-3.058	-0.0586	-3.395	-0.053017749	DTS
hyb34	LH82	PHG39	64.14055	63.69449	74.19055	-10.05	-0.1355	0.446	-0.1578	-4.802	-0.069651791	DTS
hyb35	LH82	PHG47	61.0276	63.69449	66.98388	-5.956	-0.0889	-2.667	-0.0935	-4.312	-0.065987738	DTS
hyb36	LH82	PHG84	64.55413	63.69449	75.66274	-11.109	-0.1468	0.86	-0.1744	-5.124	-0.073544588	DTS
hyb37	LH82	PHJ40	58.43232	63.69449	59.95605	-5.262	-0.0826	-1.524	-0.0878	-3.393	-0.054879663	DTS
hyb38	LH82	PHZ51	62.84566	63.69449	71.07947	-8.234	-0.1158	-0.849	-0.1293	-4.541	-0.067391653	DTS
hyb39	MO17	PH207	64.03648	71.635	64.90511	-7.599	-0.1061	-0.869	-0.1171	-4.234	-0.062012181	DTS
hyb40	MO17	PHG35	64.12237	71.635	64.36753	-7.513	-0.1049	-0.245	-0.1167	-3.879	-0.057041512	DTS
hyb41	MO17	PHG39	66.26218	71.635	74.19055	-7.928	-0.1069	-5.373	-0.1107	-6.651	-0.091213028	DTS
hyb42	MO17	PHG47	64.26893	71.635	66.98388	-7.366	-0.1028	-2.715	-0.11	-5.041	-0.072724726	DTS
hyb43	MO17	PHG84	67.48168	71.635	75.66274	-8.181	-0.1081	-4.153	-0.1142	-6.167	-0.083737741	DTS
hyb44	MO17	PHJ40	61.70669	71.635	59.95605	-9.928	-0.1386	1.751	-0.1656	-4.089	-0.062144576	DTS
hyb45	MO17	PHZ51	65.40979	71.635	71.07947	-6.225	-0.0869	-5.67	-0.0876	-5.947	-0.08334747	DTS
hyb46	PH207	PHG35	62.13812	64.90511	64.36753	-2.767	-0.0426	-2.229	-0.043	-2.498	-0.038650096	DTS
hyb47	PH207	PHG39	64.41841	64.90511	74.19055	-9.772	-0.1317	-0.487	-0.1506	-5.129	-0.073753847	DTS
hyb48	PH207	PHG47	60.61684	64.90511	66.98388	-6.367	-0.0951	-4.288	-0.0981	-5.328	-0.080789989	DTS
hyb49	PH207	PHG84	65.42382	64.90511	75.66274	-10.239	-0.1353	0.519	-0.1578	-4.86	-0.069149596	DTS
hyb50	PH207	PHJ40	57.90867	64.90511	59.95605	-6.996	-0.1078	-2.047	-0.1167	-4.522	-0.072431011	DTS
hyb51	PH207	PHZ51	63.59014	64.90511	71.07947	-7.489	-0.1054	-1.315	-0.1154	-4.402	-0.064744841	DTS
hyb52	PHG35	PHG39	64.49338	64.36753	74.19055	-9.697	-0.1307	0.126	-0.1507	-4.786	-0.069078036	DTS
hyb53	PHG35	PHG47	63.05588	64.36753	66.98388	-3.928	-0.0586	-1.312	-0.061	-2.62	-0.039890322	DTS
hyb54	PHG35	PHG84	66.78668	64.36753	75.66274	-8.876	-0.1173	2.419	-0.1379	-3.228	-0.046110816	DTS
hyb55	PHG35	PHJ40	59.23456	64.36753	59.95605	-5.133	-0.0797	-0.721	-0.0856	-2.927	-0.047090504	DTS
hyb56	PHG35	PHZ51	63.23002	64.36753	71.07947	-7.849	-0.1104	-1.138	-0.1219	-4.493	-0.066350381	DTS
hyb57	PHG39	PHG47	63.70838	74.19055	66.98388	-10.482	-0.1413	-3.276	-0.1565	-6.879	-0.097451571	DTS
hyb58	PHG39	PHG84	67.64274	74.19055	75.66274	-8.02	-0.106	-6.548	-0.1081	-7.284	-0.097213815	DTS
hyb59	PHG39	PHJ40	61.55774	74.19055	59.95605	-12.633	-0.1703	1.602	-0.2107	-5.516	-0.082231827	DTS
hyb60	PHG39	PHZ51	65.98405	74.19055	71.07947	-8.207	-0.1106	-5.095	-0.1155	-6.651	-0.091566863	DTS
hyb61	PHG47	PHG84	65.42143	66.98388	75.66274	-10.241	-0.1354	-1.562	-0.1529	-5.902	-0.082748263	DTS
hyb62	PHG47	PHJ40	58.86316	66.98388	59.95605	-8.121	-0.1212	-1.093	-0.1354	-4.607	-0.072582441	DTS
hyb63	PHG47	PHZ51	63.57649	66.98388	71.07947	-7.503	-0.1056	-3.407	-0.112	-5.455	-0.079024375	DTS
hyb64	PHG84	PHJ40	62.88266	75.66274	59.95605	-12.78	-0.1689	2.927	-0.2132	-4.927	-0.07265564	DTS
hyb65	PHG84	PHZ51	68.21403	75.66274	71.07947	-7.449	-0.0985	-2.865	-0.1048	-5.157	-0.070287547	DTS
hyb66	PHJ40	PHZ51	60.851	59.95605	71.07947	-10.228	-0.1439	0.895	-0.1706	-4.667	-0.071228931	DTS
hyb1	B73	LH1	64.68103	67.83573	70.42336	-5.742	-0.0815	-3.155	-0.0846	-4.449	-0.064350416	DTP
hyb2	B73	LH123HT	65.38923	67.83573	71.32848	-5.939	-0.0833	-2.447	-0.0875	-4.193	-0.06025795	DTP
hyb3	B73	LH82	61.90854	67.83573	63.09842	-5.927	-0.0874	-1.19	-0.0939	-3.559	-0.054356102	DTP
hyb4	B73	MO17	64.36143	67.83573	67.52625	-3.474	-0.0512	-3.165	-0.0514	-3.32	-0.049047155	DTP
hyb5	B73	PH207	61.41551	67.83573	62.16229	-6.42	-0.0946	-0.747	-0.1033	-3.584	-0.055131609	DTP
hyb6	B73	PHG35	62.70966	67.83573	63.27745	-5.126	-0.0756	-0.568	-0.081	-2.847	-0.04342706	DTP
hyb7	B73	PHG39	65.38606	67.83573	71.30403	-5.918	-0.083	-2.45	-0.0872	-4.184	-0.060138382	DTP
hyb8	B73	PHG47	62.18909	67.83573	65.39284	-5.647	-0.0832	-3.204	-0.0864	-4.425	-0.066430121	DTP
hyb9	B73	PHG84	66.48603	67.83573	72.20631	-5.72	-0.0792	-1.35	-0.0843	-3.535	-0.050484697	DTP
hyb10	B73	PHJ40	60.0626	67.83573	58.52625	-7.773	-0.1146	1.536	-0.1328	-3.118	-0.04935646	DTP
hyb11	B73	PHZ51	63.81196	67.83573	68.69088	-4.879	-0.071	-4.024	-0.0719	-4.451	-0.06520846	DTP
hyb12	LH1	LH123HT	65.97213	70.42336	71.32848	-5.356	-0.0751	-4.451	-0.0761	-4.904	-0.069188379	DTP
hyb13	LH1	LH82	63.38706	70.42336	63.09842	-7.036	-0.0999	0.289	-0.1115	-3.374	-0.050536025	DTP
hyb14	LH1	MO17	64.94277	70.42336	67.52625	-5.481	-0.0778	-2.583	-0.0812	-4.032	-0.058456635	DTP
hyb15	LH1	PH207	62.39407	70.42336	62.16229	-8.029	-0.114	0.232	-0.1292	-3.899	-0.058811116	DTP
hyb16	LH1	PHG35	64.10872	70.42336	63.27745	-6.315	-0.0897	0.831	-0.0998	-2.742	-0.041012242	DTP
hyb17	LH1	PHG39	66.79623	70.42336	71.30403	-4.508	-0.0632	-3.627	-0.064	-4.067	-0.057398432	DTP
hyb18	LH1	PHG47	63.45256	70.42336	65.39284	-6.971	-0.099	-1.94	-0.1066	-4.456	-0.065611319	DTP
hyb19	LH1	PHG84	66.85437	70.42336	72.20631	-5.352	-0.0741	-3.569	-0.076	-4.46	-0.062546103	DTP
hyb20	LH1	PHJ40	61.83548	70.42336	58.52625	-8.588	-0.1219	3.309	-0.1467	-2.639	-0.040935758	DTP
hyb21	LH1	PHZ51	65.85815	70.42336	68.69088	-4.565	-0.0648	-2.833	-0.0665	-3.699	-0.053178884	DTP
hyb22	LH123HT	LH82	62.95987	71.32848	63.09842	-8.369	-0.1173	-0.139	-0.1326	-4.254	-0.063284655	DTP
hyb23	LH123HT	MO17	66.03211	71.32848	67.52625	-5.296	-0.0742	-1.494	-0.0784	-3.395	-0.0489037	DTP
hyb24	LH123HT	PH207	61.89375	71.32848	62.16229	-9.435	-0.1323	-0.269	-0.1518	-4.852	-0.072688696	DTP
hyb25	LH123HT	PHG35	64.84573	71.32848	63.27745	-6.483	-0.0909	1.568	-0.1025	-2.457	-0.036510056	DTP
hyb26	LH123HT	PHG39	66.25647	71.32848	71.30403	-5.072	-0.0711	-5.048	-0.0711	-5.06	-0.070948552	DTP
hyb27	LH123HT	PHG47	65.47898	71.32848	65.39284	-5.849	-0.082	0.086	-0.0894	-2.882	-0.042154069	DTP
hyb28	LH123HT	PHG84	66.89791	71.32848	72.20631	-5.308	-0.0735	-4.431	-0.0744	-4.869	-0.067850937	DTP
hyb29	LH123HT	PHJ40	61.00024	71.32848	58.52625	-10.328	-0.1448	2.474	-0.1765	-3.927	-0.060484897	DTP
hyb30	LH123HT	PHZ51	64.18236	71.32848	68.69088	-7.146	-0.1002	-4.509	-0.104	-5.827	-0.083235918	DTP
hyb31	LH82	MO17	61.88346	63.09842	67.52625	-5.643	-0.0836	-1.215	-0.0894	-3.429	-0.052499654	DTP
hyb32	LH82	PH207	59.55509	63.09842	62.16229	-3.543	-0.0562	-2.607	-0.057	-3.075	-0.049101829	DTP
hyb33	LH82	PHG35	60.57092	63.09842	63.27745	-2.707	-0.0428	-2.527	-0.0429	-2.617	-0.041416372	DTP
hyb34	LH82	PHG39	63.1471	63.09842	71.30403	-8.157	-0.1144	0.049	-0.1293	-4.054	-0.060328141	DTP
hyb35	LH82	PHG47	60.37573	63.09842	65.39284	-5.017	-0.0767	-2.723	-0.0795	-3.87	-0.060236004	DTP
hyb36	LH82	PHG84	64.1458	63.09842	72.20631	-8.061	-0.1116	1.047	-0.1278	-3.507	-0.051832113	DTP
hyb37	LH82	PHJ40	57.96591	63.09842	58.52625	-5.133	-0.0813	-0.56	-0.0877	-2.846	-0.046806705	DTP
hyb38	LH82	PHZ51	61.65743	63.09842	68.69088	-7.033	-0.1024	-1.441	-0.1115	-4.237	-0.064302944	DTP
hyb39	MO17	PH207	62.4377	67.52625	62.16229	-5.089	-0.0754	0.275	-0.0819	-2.407	-0.037113071	DTP
hyb40	MO17	PHG35	63.85948	67.52625	63.27745	-3.667	-0.0543	0.582	-0.058	-1.542	-0.023582972	DTP
hyb41	MO17	PHG39	65.20042	67.52625	71.30403	-6.104	-0.0856	-2.326	-0.0904	-4.215	-0.06071759	DTP
hyb42	MO17	PHG47	63.29842	67.52625	65.39284	-4.228	-0.0626	-2.094	-0.0647	-3.161	-0.04756465	DTP
hyb43	MO17	PHG84	66.33341	67.52625	72.20631	-5.873	-0.0813	-1.193	-0.087	-3.533	-0.050566167	DTP
hyb44	MO17	PHJ40	60.56454	67.52625	58.52625	-6.962	-0.1031	2.038	-0.119	-2.462	-0.039058488	DTP
hyb45	MO17	PHZ51	64.03267	67.52625	68.69088	-4.658	-0.0678	-3.494	-0.069	-4.076	-0.059844089	DTP
hyb46	PH207	PHG35	61.37313	62.16229	63.27745	-1.904	-0.0301	-0.789	-0.0306	-1.347	-0.021472302	DTP
hyb47	PH207	PHG39	62.95694	62.16229	71.30403	-8.347	-0.1171	0.795	-0.1343	-3.776	-0.05658686	DTP
hyb48	PH207	PHG47	60.21415	62.16229	65.39284	-5.179	-0.0792	-1.948	-0.0833	-3.563	-0.055872547	DTP
hyb49	PH207	PHG84	64.17064	62.16229	72.20631	-8.036	-0.1113	2.008	-0.1293	-3.014	-0.044856611	DTP
hyb50	PH207	PHJ40	57.64011	62.16229	58.52625	-4.522	-0.0727	-0.886	-0.0773	-2.704	-0.044812208	DTP
hyb51	PH207	PHZ51	61.27772	62.16229	68.69088	-7.413	-0.1079	-0.885	-0.1193	-4.149	-0.063412526	DTP
hyb52	PHG35	PHG39	64.24535	63.27745	71.30403	-7.059	-0.099	0.968	-0.1116	-3.045	-0.045257193	DTP
hyb53	PHG35	PHG47	62.11064	63.27745	65.39284	-3.282	-0.0502	-1.167	-0.0519	-2.225	-0.034576824	DTP
hyb54	PHG35	PHG84	65.88693	63.27745	72.20631	-6.319	-0.0875	2.609	-0.0999	-1.855	-0.027382618	DTP
hyb55	PHG35	PHJ40	59.31643	63.27745	58.52625	-3.961	-0.0626	0.79	-0.0677	-1.585	-0.026032378	DTP
hyb56	PHG35	PHZ51	62.53133	63.27745	68.69088	-6.16	-0.0897	-0.746	-0.0973	-3.453	-0.052328237	DTP
hyb57	PHG39	PHG47	63.12211	71.30403	65.39284	-8.182	-0.1147	-2.271	-0.1251	-5.226	-0.076465906	DTP
hyb58	PHG39	PHG84	66.75728	71.30403	72.20631	-5.449	-0.0755	-4.547	-0.0764	-4.998	-0.069651985	DTP
hyb59	PHG39	PHJ40	61.1347	71.30403	58.52625	-10.169	-0.1426	2.608	-0.1738	-3.78	-0.058236646	DTP
hyb60	PHG39	PHZ51	64.739	71.30403	68.69088	-6.565	-0.0921	-3.952	-0.0956	-5.258	-0.075123517	DTP
hyb61	PHG47	PHG84	64.9248	65.39284	72.20631	-7.282	-0.1008	-0.468	-0.1114	-3.875	-0.056319752	DTP
hyb62	PHG47	PHJ40	58.60699	65.39284	58.52625	-6.786	-0.1038	0.081	-0.1159	-3.353	-0.054108774	DTP
hyb63	PHG47	PHZ51	62.55284	65.39284	68.69088	-6.138	-0.0894	-2.84	-0.0939	-4.489	-0.066958464	DTP
hyb64	PHG84	PHJ40	62.37553	72.20631	58.52625	-9.831	-0.1362	3.849	-0.168	-2.991	-0.045753713	DTP
hyb65	PHG84	PHZ51	66.94884	72.20631	68.69088	-5.257	-0.0728	-1.742	-0.0765	-3.5	-0.049678138	DTP
hyb66	PHJ40	PHZ51	60.42481	58.52625	68.69088	-8.266	-0.1203	1.899	-0.1412	-3.184	-0.0500523	DTP
hyb1	B73	LH1	-1.90812	-2.036325	-4.671292	0.128	-0.0629	2.763	-0.0274	1.446	-0.43105875	ASI
hyb2	B73	LH123HT	-0.708429	-2.036325	-0.889485	0.181	-0.2035	1.328	-0.0889	0.754	-0.515738206	ASI
hyb3	B73	LH82	-1.178514	-2.036325	-0.675694	-0.503	0.7444	0.858	0.247	0.177	-0.130895469	ASI
hyb4	B73	MO17	-1.549398	-2.036325	-4.21293	0.487	-0.2392	2.664	-0.1156	1.575	-0.504133533	ASI
hyb5	B73	PH207	-1.090405	-2.036325	-2.810033	0.946	-0.4646	1.72	-0.3367	1.333	-0.550010544	ASI
hyb6	B73	PHG35	-1.000673	-2.036325	-1.189641	0.189	-0.1589	1.036	-0.0928	0.612	-0.379613424	ASI
hyb7	B73	PHG39	-0.832307	-2.036325	-2.990707	1.204	-0.5913	2.158	-0.4026	1.681	-0.668867435	ASI
hyb8	B73	PHG47	-0.477387	-2.036325	-1.675735	1.198	-0.7149	1.559	-0.5883	1.379	-0.742791334	ASI
hyb9	B73	PHG84	-1.128634	-2.036325	-3.510432	0.908	-0.4459	2.382	-0.2587	1.645	-0.593047253	ASI
hyb10	B73	PHJ40	-1.394806	-2.036325	-1.546263	0.151	-0.0977	0.642	-0.0742	0.396	-0.221341667	ASI
hyb11	B73	PHZ51	-1.232425	-2.036325	-2.430749	0.804	-0.3948	1.198	-0.3308	1.001	-0.44821823	ASI
hyb12	LH1	LH123HT	-1.213149	-4.671292	-0.889485	-0.324	0.3643	3.458	0.0694	1.567	-0.563676443	ASI
hyb13	LH1	LH82	-0.909844	-4.671292	-0.675694	-0.234	0.3463	3.761	0.0501	1.764	-0.659679677	ASI
hyb14	LH1	MO17	-2.547393	-4.671292	-4.21293	1.666	-0.3954	2.124	-0.3566	1.895	-0.426535492	ASI
hyb15	LH1	PH207	-2.515395	-4.671292	-2.810033	0.295	-0.105	2.156	-0.0632	1.225	-0.327553608	ASI
hyb16	LH1	PHG35	-1.06094	-4.671292	-1.189641	0.129	-0.1084	3.61	-0.0276	1.87	-0.637962079	ASI
hyb17	LH1	PHG39	-0.916927	-4.671292	-2.990707	2.074	-0.6935	3.754	-0.444	2.914	-0.760655933	ASI
hyb18	LH1	PHG47	-1.373028	-4.671292	-1.675735	0.303	-0.1808	3.298	-0.0649	1.8	-0.567347673	ASI
hyb19	LH1	PHG84	-1.753058	-4.671292	-3.510432	1.757	-0.5005	2.918	-0.3761	2.338	-0.571469778	ASI
hyb20	LH1	PHJ40	-1.023709	-4.671292	-1.546263	0.523	-0.3382	3.648	-0.112	2.085	-0.670703677	ASI
hyb21	LH1	PHZ51	-0.373451	-4.671292	-2.430749	2.057	-0.8462	4.298	-0.4403	3.178	-0.894832767	ASI
hyb22	LH123HT	LH82	-0.225104	-0.889485	-0.675694	0.451	-0.6675	0.664	-0.507	0.557	-0.712360056	ASI
hyb23	LH123HT	MO17	-1.015876	-0.889485	-4.21293	-0.126	0.1417	3.197	0.0299	1.535	-0.601805812	ASI
hyb24	LH123HT	PH207	-1.445372	-0.889485	-2.810033	-0.556	0.6251	1.365	0.1979	0.404	-0.218616047	ASI
hyb25	LH123HT	PHG35	0.135441	-0.889485	-1.189641	1.025	-1.1524	1.325	-0.8616	1.175	-1.130286476	ASI
hyb26	LH123HT	PHG39	-0.587244	-0.889485	-2.990707	0.302	-0.3395	2.403	-0.101	1.353	-0.697311886	ASI
hyb27	LH123HT	PHG47	0.067942	-0.889485	-1.675735	0.957	-1.0759	1.744	-0.5711	1.351	-1.052971675	ASI
hyb28	LH123HT	PHG84	-1.242847	-0.889485	-3.510432	-0.353	0.3969	2.268	0.1006	0.957	-0.435058889	ASI
hyb29	LH123HT	PHJ40	-0.329524	-0.889485	-1.546263	0.56	-0.6296	1.217	-0.3622	0.888	-0.729426854	ASI
hyb30	LH123HT	PHZ51	-1.311573	-0.889485	-2.430749	-0.422	0.4744	1.119	0.1736	0.349	-0.209951467	ASI
hyb31	LH82	MO17	-1.396716	-0.675694	-4.21293	-0.721	1.0671	2.816	0.1711	1.048	-0.428585222	ASI
hyb32	LH82	PH207	-0.99872	-0.675694	-2.810033	-0.323	0.478	1.811	0.1149	0.744	-0.426966025	ASI
hyb33	LH82	PHG35	-0.126841	-0.675694	-1.189641	0.549	-0.8125	1.063	-0.4615	0.806	-0.864001909	ASI
hyb34	LH82	PHG39	-0.963884	-0.675694	-2.990707	-0.288	0.4262	2.027	0.0963	0.869	-0.474206995	ASI
hyb35	LH82	PHG47	-0.598549	-0.675694	-1.675735	0.077	-0.114	1.077	-0.0459	0.577	-0.490906168	ASI
hyb36	LH82	PHG84	-0.451776	-0.675694	-3.510432	0.224	-0.3315	3.059	-0.0638	1.641	-0.784155565	ASI
hyb37	LH82	PHJ40	-0.366463	-0.675694	-1.546263	0.309	-0.4573	1.18	-0.1998	0.745	-0.670143932	ASI
hyb38	LH82	PHZ51	-1.220561	-0.675694	-2.430749	-0.545	0.8066	1.21	0.2242	0.333	-0.21417454	ASI
hyb39	MO17	PH207	-1.527781	-4.21293	-2.810033	1.282	-0.4562	2.685	-0.3043	1.984	-0.564918397	ASI
hyb40	MO17	PHG35	-0.325876	-4.21293	-1.189641	0.864	-0.7263	3.887	-0.2051	2.375	-0.879362622	ASI
hyb41	MO17	PHG39	-1.080984	-4.21293	-2.990707	1.91	-0.6386	3.132	-0.4534	2.521	-0.69987827	ASI
hyb42	MO17	PHG47	-0.917664	-4.21293	-1.675735	0.758	-0.4523	3.295	-0.1799	2.027	-0.688328679	ASI
hyb43	MO17	PHG84	-1.240606	-4.21293	-3.510432	2.27	-0.6466	2.972	-0.5388	2.621	-0.678739388	ASI
hyb44	MO17	PHJ40	-1.054342	-4.21293	-1.546263	0.492	-0.3182	3.159	-0.1168	1.825	-0.63385773	ASI
hyb45	MO17	PHZ51	-1.432693	-4.21293	-2.430749	0.998	-0.4106	2.78	-0.2369	1.889	-0.56870493	ASI
hyb46	PH207	PHG35	-0.792703	-2.810033	-1.189641	0.397	-0.3337	2.017	-0.1413	1.207	-0.603616195	ASI
hyb47	PH207	PHG39	-1.448651	-2.810033	-2.990707	1.361	-0.4843	1.542	-0.4551	1.452	-0.500528898	ASI
hyb48	PH207	PHG47	-0.495139	-2.810033	-1.675735	1.181	-0.7048	2.315	-0.4203	1.748	-0.779240032	ASI
hyb49	PH207	PHG84	-1.282237	-2.810033	-3.510432	1.528	-0.5438	2.228	-0.4353	1.878	-0.59425865	ASI
hyb50	PH207	PHJ40	-0.302809	-2.810033	-1.546263	1.243	-0.8039	2.507	-0.4423	1.875	-0.860978685	ASI
hyb51	PH207	PHZ51	-2.287356	-2.810033	-2.430749	0.143	-0.0588	0.523	-0.0509	0.333	-0.127093628	ASI
hyb52	PHG35	PHG39	-0.254593	-1.189641	-2.990707	0.935	-0.786	2.736	-0.3126	1.836	-0.878195308	ASI
hyb53	PHG35	PHG47	-0.883247	-1.189641	-1.675735	0.306	-0.2572	0.792	-0.1826	0.549	-0.383503596	ASI
hyb54	PHG35	PHG84	-0.947691	-1.189641	-3.510432	0.242	-0.2034	2.563	-0.0689	1.402	-0.596733498	ASI
hyb55	PHG35	PHJ40	0.140851	-1.189641	-1.546263	1.33	-1.118	1.687	-0.8601	1.509	-1.10296487	ASI
hyb56	PHG35	PHZ51	-0.747926	-1.189641	-2.430749	0.442	-0.3715	1.683	-0.1818	1.062	-0.586825729	ASI
hyb57	PHG39	PHG47	-0.555475	-2.990707	-1.675735	1.12	-0.6684	2.435	-0.3745	1.778	-0.761927824	ASI
hyb58	PHG39	PHG84	-0.900392	-2.990707	-3.510432	2.09	-0.6988	2.61	-0.5954	2.35	-0.723004846	ASI
hyb59	PHG39	PHJ40	-0.500464	-2.990707	-1.546263	1.046	-0.6765	2.49	-0.3498	1.768	-0.779384038	ASI
hyb60	PHG39	PHZ51	-1.185207	-2.990707	-2.430749	1.246	-0.5126	1.806	-0.4166	1.526	-0.562771698	ASI
hyb61	PHG47	PHG84	-0.520222	-1.675735	-3.510432	1.156	-0.6898	2.99	-0.3293	2.073	-0.79938093	ASI
hyb62	PHG47	PHJ40	-0.27566	-1.675735	-1.546263	1.271	-0.822	1.4	-0.7585	1.335	-0.828888783	ASI
hyb63	PHG47	PHZ51	-0.989314	-1.675735	-2.430749	0.686	-0.4094	1.441	-0.2822	1.064	-0.518169802	ASI
hyb64	PHG84	PHJ40	-0.526819	-3.510432	-1.546263	1.019	-0.659	2.984	-0.2903	2.002	-0.79163505	ASI
hyb65	PHG84	PHZ51	-1.297201	-3.510432	-2.430749	1.134	-0.4665	2.213	-0.323	1.673	-0.563318808	ASI
hyb66	PHJ40	PHZ51	-0.436438	-1.546263	-2.430749	1.11	-0.7179	1.994	-0.4566	1.552	-0.780519646	ASI
hyb1	B73	LH1	157.94822	79.40193	52.67704	78.546	0.9892	105.271	1.4911	91.909	1.391723981	GY
hyb2	B73	LH123HT	184.09768	79.40193	79.69123	104.406	1.3101	104.696	1.3149	104.551	1.31433809	GY
hyb3	B73	LH82	192.60219	79.40193	98.20582	94.396	0.9612	113.2	1.1888	103.798	1.168848938	GY
hyb4	B73	MO17	197.09348	79.40193	75.67057	117.692	1.4822	121.423	1.5553	119.557	1.5419527	GY
hyb5	B73	PH207	150.05512	79.40193	74.15342	70.653	0.8898	75.902	0.9528	73.277	0.954410836	GY
hyb6	B73	PHG35	175.61228	79.40193	74.62858	96.21	1.2117	100.984	1.2892	98.597	1.28022721	GY
hyb7	B73	PHG39	185.68445	79.40193	38.03749	106.283	1.3385	147.647	2.7942	126.965	2.162216741	GY
hyb8	B73	PHG47	196.49645	79.40193	65.09185	117.095	1.4747	131.405	1.7989	124.25	1.719791122	GY
hyb9	B73	PHG84	181.53443	79.40193	38.45253	102.132	1.2863	143.082	2.6561	122.607	2.080654394	GY
hyb10	B73	PHJ40	168.88989	79.40193	68.03961	89.488	1.127	100.85	1.3152	95.169	1.290940396	GY
hyb11	B73	PHZ51	174.78407	79.40193	57.04624	95.382	1.2013	117.738	1.672	106.56	1.56191153	GY
hyb12	LH1	LH123HT	163.54259	52.67704	79.69123	83.851	1.0522	110.866	1.5918	97.358	1.47102406	GY
hyb13	LH1	LH82	179.96456	52.67704	98.20582	81.759	0.8325	127.288	1.5521	104.523	1.385487126	GY
hyb14	LH1	MO17	172.1616	52.67704	75.67057	96.491	1.2751	119.485	1.8317	107.988	1.682739476	GY
hyb15	LH1	PH207	150.68649	52.67704	74.15342	76.533	1.0321	98.009	1.4529	87.271	1.376187708	GY
hyb16	LH1	PHG35	146.16091	52.67704	74.62858	71.532	0.9585	93.484	1.3579	82.508	1.296220858	GY
hyb17	LH1	PHG39	144.99402	52.67704	38.03749	92.317	1.7525	106.957	2.427	99.637	2.196709943	GY
hyb18	LH1	PHG47	169.21233	52.67704	65.09185	104.12	1.5996	116.535	1.9766	110.328	1.873633775	GY
hyb19	LH1	PHG84	160.81424	52.67704	38.45253	108.137	2.0528	122.362	2.8122	115.249	2.529353644	GY
hyb20	LH1	PHJ40	161.7915	52.67704	68.03961	93.752	1.3779	109.114	1.7798	101.433	1.680516731	GY
hyb21	LH1	PHZ51	171.73573	52.67704	57.04624	114.689	2.0105	119.059	2.1772	116.874	2.130342622	GY
hyb22	LH123HT	LH82	182.59571	79.69123	98.20582	84.39	0.8593	102.904	1.059	93.647	1.052824485	GY
hyb23	LH123HT	MO17	162.8341	79.69123	75.67057	83.143	1.0433	87.164	1.0987	85.153	1.096192243	GY
hyb24	LH123HT	PH207	174.57443	79.69123	74.15342	94.883	1.1906	100.421	1.2795	97.652	1.269489774	GY
hyb25	LH123HT	PHG35	172.65223	79.69123	74.62858	92.961	1.1665	98.024	1.2456	95.492	1.237589976	GY
hyb26	LH123HT	PHG39	183.17518	79.69123	38.03749	103.484	1.2986	145.138	2.7206	124.311	2.111818085	GY
hyb27	LH123HT	PHG47	169.69186	79.69123	65.09185	90.001	1.1294	104.6	1.3827	97.3	1.344084129	GY
hyb28	LH123HT	PHG84	172.22121	79.69123	38.45253	92.53	1.1611	133.769	2.4063	113.149	1.91545165	GY
hyb29	LH123HT	PHJ40	160.24354	79.69123	68.03961	80.552	1.0108	92.204	1.1839	86.378	1.169398617	GY
hyb30	LH123HT	PHZ51	166.75677	79.69123	57.04624	87.066	1.0925	109.711	1.5262	98.388	1.439079354	GY
hyb31	LH82	MO17	176.22794	98.20582	75.67057	78.022	0.7945	100.557	1.0311	89.29	1.027048526	GY
hyb32	LH82	PH207	166.96321	98.20582	74.15342	68.757	0.7001	92.81	0.9272	80.784	0.937386241	GY
hyb33	LH82	PHG35	167.67185	98.20582	74.62858	69.466	0.7074	93.043	0.9308	81.255	0.940260157	GY
hyb34	LH82	PHG39	182.5411	98.20582	38.03749	84.335	0.8588	144.504	2.2172	114.419	1.679633958	GY
hyb35	LH82	PHG47	183.99292	98.20582	65.09185	85.787	0.8735	118.901	1.3179	102.344	1.253466568	GY
hyb36	LH82	PHG84	175.16452	98.20582	38.45253	76.959	0.7837	136.712	2.0014	106.835	1.56353922	GY
hyb37	LH82	PHJ40	170.69123	98.20582	68.03961	72.485	0.7381	102.652	1.0653	87.569	1.053484778	GY
hyb38	LH82	PHZ51	180.57117	98.20582	57.04624	82.365	0.8387	123.525	1.4438	102.945	1.326167782	GY
hyb39	MO17	PH207	172.45995	75.67057	74.15342	96.789	1.2791	98.307	1.3053	97.548	1.302167363	GY
hyb40	MO17	PHG35	170.60413	75.67057	74.62858	94.934	1.2546	95.976	1.2721	95.455	1.270194209	GY
hyb41	MO17	PHG39	202.22548	75.67057	38.03749	126.555	1.6724	164.188	3.3271	145.371	2.556924285	GY
hyb42	MO17	PHG47	188.17469	75.67057	65.09185	112.504	1.4868	123.083	1.7284	117.793	1.673649544	GY
hyb43	MO17	PHG84	174.37955	75.67057	38.45253	98.709	1.3045	135.927	2.567	117.318	2.055990417	GY
hyb44	MO17	PHJ40	162.2533	75.67057	68.03961	86.583	1.1442	94.214	1.2725	90.398	1.25806272	GY
hyb45	MO17	PHZ51	166.74775	75.67057	57.04624	91.077	1.2036	109.702	1.5965	100.389	1.512835412	GY
hyb46	PH207	PHG35	159.73197	74.15342	74.62858	85.103	1.1404	85.579	1.1477	85.341	1.147194822	GY
hyb47	PH207	PHG39	172.58861	74.15342	38.03749	98.435	1.3275	134.551	2.5878	116.493	2.076695073	GY
hyb48	PH207	PHG47	170.78812	74.15342	65.09185	96.635	1.3032	105.696	1.4846	101.165	1.453054527	GY
hyb49	PH207	PHG84	170.41049	74.15342	38.45253	96.257	1.2981	131.958	2.5033	114.108	2.026669372	GY
hyb50	PH207	PHJ40	163.27349	74.15342	68.03961	89.12	1.2018	95.234	1.3098	92.177	1.296504829	GY
hyb51	PH207	PHZ51	162.06259	74.15342	57.04624	87.909	1.1855	105.016	1.541	96.463	1.470472713	GY
hyb52	PHG35	PHG39	159.05419	74.62858	38.03749	84.426	1.1313	121.017	2.2195	102.721	1.823462112	GY
hyb53	PHG35	PHG47	175.26839	74.62858	65.09185	100.64	1.3485	110.177	1.5461	105.408	1.508844125	GY
hyb54	PHG35	PHG84	172.26706	74.62858	38.45253	97.638	1.3083	133.815	2.5392	115.727	2.046787567	GY
hyb55	PHG35	PHJ40	146.974	74.62858	68.03961	72.345	0.9694	78.934	1.0633	75.64	1.060361178	GY
hyb56	PHG35	PHZ51	167.64672	74.62858	57.04624	93.018	1.2464	110.6	1.6306	101.809	1.546374774	GY
hyb57	PHG39	PHG47	193.44014	38.03749	65.09185	128.348	1.9718	155.403	3.3742	141.875	2.751408474	GY
hyb58	PHG39	PHG84	188.08354	38.03749	38.45253	149.631	3.8913	150.046	3.9338	149.839	3.917858304	GY
hyb59	PHG39	PHJ40	181.17275	38.03749	68.03961	113.133	1.6628	143.135	2.9742	128.134	2.415869212	GY
hyb60	PHG39	PHZ51	191.54603	38.03749	57.04624	134.5	2.3577	153.509	3.536	144.004	3.028996969	GY
hyb61	PHG47	PHG84	183.93978	65.09185	38.45253	118.848	1.8259	145.487	3.0908	132.168	2.552868442	GY
hyb62	PHG47	PHJ40	174.08581	65.09185	68.03961	106.046	1.5586	108.994	1.6292	107.52	1.615246764	GY
hyb63	PHG47	PHZ51	185.63139	65.09185	57.04624	120.54	1.8518	128.585	2.113	124.562	2.039696953	GY
hyb64	PHG84	PHJ40	169.33133	38.45253	68.03961	101.292	1.4887	130.879	2.6342	116.085	2.180165785	GY
hyb65	PHG84	PHZ51	134.32841	38.45253	57.04624	77.282	1.3547	95.876	2.0098	86.579	1.813196652	GY
hyb66	PHJ40	PHZ51	162.90256	68.03961	57.04624	94.863	1.3942	105.856	1.6629	100.36	1.604652085	GY
hyb1	B73	LH1	58.75843	55.77097	59.60298	-0.845	-0.0142	2.987	-0.0152	1.071	0.018573603	TW
hyb2	B73	LH123HT	57.59918	55.77097	57.46589	0.133	0.0023	1.828	0.0024	0.981	0.017322098	TW
hyb3	B73	LH82	56.43261	55.77097	58.26684	-1.834	-0.0315	0.662	-0.0329	-0.586	-0.010282467	TW
hyb4	B73	MO17	55.25181	55.77097	55.5594	-0.519	-0.0093	-0.308	-0.0093	-0.413	-0.007426096	TW
hyb5	B73	PH207	56.69926	55.77097	52.38306	0.928	0.0166	4.316	0.0177	2.622	0.048490935	TW
hyb6	B73	PHG35	57.21277	55.77097	56.95938	0.253	0.0044	1.442	0.0045	0.848	0.015037565	TW
hyb7	B73	PHG39	59.1848	55.77097	56.96297	2.222	0.039	3.414	0.0398	2.818	0.049990801	TW
hyb8	B73	PHG47	54.57826	55.77097	56.18104	-1.603	-0.0285	-1.193	-0.0287	-1.398	-0.024970432	TW
hyb9	B73	PHG84	58.35589	55.77097	56.95148	1.404	0.0247	2.585	0.0252	1.995	0.035390732	TW
hyb10	B73	PHJ40	57.21139	55.77097	57.24109	-0.03	-5.00E-04	1.44	-5.00E-04	0.705	0.012482916	TW
hyb11	B73	PHZ51	56.69652	55.77097	56.6412	0.055	0.001	0.926	0.001	0.49	0.008725657	TW
hyb12	LH1	LH123HT	57.63008	59.60298	57.46589	-1.973	-0.0331	0.164	-0.0343	-0.904	-0.015449965	TW
hyb13	LH1	LH82	57.77159	59.60298	58.26684	-1.831	-0.0307	-0.495	-0.0314	-1.163	-0.019739065	TW
hyb14	LH1	MO17	57.68733	59.60298	55.5594	-1.916	-0.0321	2.128	-0.0345	0.106	0.00184331	TW
hyb15	LH1	PH207	57.33172	59.60298	52.38306	-2.271	-0.0381	4.949	-0.0434	1.339	0.023908337	TW
hyb16	LH1	PHG35	57.10873	59.60298	56.95938	-2.494	-0.0418	0.149	-0.0438	-1.172	-0.020117129	TW
hyb17	LH1	PHG39	58.36612	59.60298	56.96297	-1.237	-0.0208	1.403	-0.0217	0.083	0.001426574	TW
hyb18	LH1	PHG47	56.18974	59.60298	56.18104	-3.413	-0.0573	0.009	-0.0608	-1.702	-0.02940423	TW
hyb19	LH1	PHG84	58.30882	59.60298	56.95148	-1.294	-0.0217	1.357	-0.0227	0.032	0.000542064	TW
hyb20	LH1	PHJ40	57.62447	59.60298	57.24109	-1.979	-0.0332	0.383	-0.0346	-0.798	-0.013651784	TW
hyb21	LH1	PHZ51	57.64342	59.60298	56.6412	-1.96	-0.0329	1.002	-0.0346	-0.479	-0.008235595	TW
hyb22	LH123HT	LH82	57.25307	57.46589	58.26684	-1.014	-0.0174	-0.213	-0.0176	-0.613	-0.010598471	TW
hyb23	LH123HT	MO17	56.78745	57.46589	55.5594	-0.678	-0.0118	1.228	-0.0122	0.275	0.004862717	TW
hyb24	LH123HT	PH207	55.63843	57.46589	52.38306	-1.827	-0.0318	3.255	-0.0349	0.714	0.01299885	TW
hyb25	LH123HT	PHG35	55.4989	57.46589	56.95938	-1.967	-0.0342	-1.46	-0.0345	-1.714	-0.029953786	TW
hyb26	LH123HT	PHG39	58.72495	57.46589	56.96297	1.259	0.0219	1.762	0.0221	1.511	0.026401032	TW
hyb27	LH123HT	PHG47	56.9836	57.46589	56.18104	-0.482	-0.0084	0.803	-0.0086	0.16	0.002818114	TW
hyb28	LH123HT	PHG84	57.10454	57.46589	56.95148	-0.361	-0.0063	0.153	-0.0063	-0.104	-0.00182044	TW
hyb29	LH123HT	PHJ40	59.03212	57.46589	57.24109	1.566	0.0273	1.791	0.0274	1.679	0.02926814	TW
hyb30	LH123HT	PHZ51	56.82797	57.46589	56.6412	-0.638	-0.0111	0.187	-0.0113	-0.226	-0.003953742	TW
hyb31	LH82	MO17	56.64276	58.26684	55.5594	-1.624	-0.0279	1.083	-0.0292	-0.27	-0.004750399	TW
hyb32	LH82	PH207	55.86596	58.26684	52.38306	-2.401	-0.0412	3.483	-0.0458	0.541	0.009778771	TW
hyb33	LH82	PHG35	56.67266	58.26684	56.95938	-1.594	-0.0274	-0.287	-0.028	-0.94	-0.016323542	TW
hyb34	LH82	PHG39	58.91032	58.26684	56.96297	0.643	0.011	1.947	0.0113	1.295	0.022484026	TW
hyb35	LH82	PHG47	56.29763	58.26684	56.18104	-1.969	-0.0338	0.117	-0.035	-0.926	-0.016187456	TW
hyb36	LH82	PHG84	57.27368	58.26684	56.95148	-0.993	-0.017	0.322	-0.0174	-0.335	-0.005823379	TW
hyb37	LH82	PHJ40	57.70762	58.26684	57.24109	-0.559	-0.0096	0.467	-0.0098	-0.046	-0.000802456	TW
hyb38	LH82	PHZ51	56.7919	58.26684	56.6412	-1.475	-0.0253	0.151	-0.026	-0.662	-0.011524346	TW
hyb39	MO17	PH207	55.81307	55.5594	52.38306	0.254	0.0046	3.43	0.0048	1.842	0.03412633	TW
hyb40	MO17	PHG35	55.88285	55.5594	56.95938	-1.077	-0.0189	0.323	-0.0194	-0.377	-0.006692927	TW
hyb41	MO17	PHG39	58.28816	55.5594	56.96297	1.325	0.0233	2.729	0.0238	2.027	0.036027947	TW
hyb42	MO17	PHG47	55.04185	55.5594	56.18104	-1.139	-0.0203	-0.518	-0.0205	-0.828	-0.014826682	TW
hyb43	MO17	PHG84	57.36679	55.5594	56.95148	0.415	0.0073	1.807	0.0075	1.111	0.019755423	TW
hyb44	MO17	PHJ40	56.70012	55.5594	57.24109	-0.541	-0.0095	1.141	-0.0097	0.3	0.00531691	TW
hyb45	MO17	PHZ51	56.4531	55.5594	56.6412	-0.188	-0.0033	0.894	-0.0034	0.353	0.006288736	TW
hyb46	PH207	PHG35	55.26856	52.38306	56.95938	-1.691	-0.0297	2.886	-0.0323	0.597	0.010926041	TW
hyb47	PH207	PHG39	57.99237	52.38306	56.96297	1.029	0.0181	5.609	0.0196	3.319	0.060712858	TW
hyb48	PH207	PHG47	54.79674	52.38306	56.18104	-1.384	-0.0246	2.414	-0.0264	0.515	0.009481772	TW
hyb49	PH207	PHG84	57.89876	52.38306	56.95148	0.947	0.0166	5.516	0.0181	3.231	0.05911197	TW
hyb50	PH207	PHJ40	56.73304	52.38306	57.24109	-0.508	-0.0089	4.35	-0.0097	1.921	0.035046383	TW
hyb51	PH207	PHZ51	56.61139	52.38306	56.6412	-0.03	-5.00E-04	4.228	-6.00E-04	2.099	0.038509961	TW
hyb52	PHG35	PHG39	57.65648	56.95938	56.96297	0.694	0.0122	0.697	0.0122	0.695	0.012206648	TW
hyb53	PHG35	PHG47	55.42177	56.95938	56.18104	-1.538	-0.027	-0.759	-0.0274	-1.148	-0.020301144	TW
hyb54	PHG35	PHG84	57.90783	56.95938	56.95148	0.948	0.0166	0.956	0.0166	0.952	0.016721847	TW
hyb55	PHG35	PHJ40	58.02525	56.95938	57.24109	0.784	0.0137	1.066	0.0138	0.925	0.016199846	TW
hyb56	PHG35	PHZ51	55.76993	56.95938	56.6412	-1.189	-0.0209	-0.871	-0.021	-1.03	-0.018140048	TW
hyb57	PHG39	PHG47	57.90708	56.96297	56.18104	0.944	0.0166	1.726	0.0168	1.335	0.02359957	TW
hyb58	PHG39	PHG84	58.46655	56.96297	56.95148	1.504	0.0264	1.515	0.0264	1.509	0.026499272	TW
hyb59	PHG39	PHJ40	58.742	56.96297	57.24109	1.501	0.0262	1.779	0.0264	1.64	0.028719995	TW
hyb60	PHG39	PHZ51	57.39388	56.96297	56.6412	0.431	0.0076	0.753	0.0076	0.592	0.010418544	TW
hyb61	PHG47	PHG84	55.08123	56.18104	56.95148	-1.87	-0.0328	-1.1	-0.0333	-1.485	-0.026252929	TW
hyb62	PHG47	PHJ40	56.61362	56.18104	57.24109	-0.627	-0.011	0.433	-0.0112	-0.097	-0.001718271	TW
hyb63	PHG47	PHZ51	56.11481	56.18104	56.6412	-0.526	-0.0093	-0.066	-0.0094	-0.296	-0.005252688	TW
hyb64	PHG84	PHJ40	59.30015	56.95148	57.24109	2.059	0.036	2.349	0.0362	2.204	0.038599096	TW
hyb65	PHG84	PHZ51	57.37808	56.95148	56.6412	0.427	0.0075	0.737	0.0075	0.582	0.010242561	TW
hyb66	PHJ40	PHZ51	58.45655	57.24109	56.6412	1.215	0.0212	1.815	0.0215	1.515	0.026613532	TW
